# Supplementary material for: The impact of self-directed learning experience and course experience on learning satisfaction of university students in blended learning environments: the mediating role of deep and surface learning approach
Source: Front Psychol. 2024 Jan 8;14:1278827. doi: 10.3389/fpsyg.2023.1278827 (PMC10801907; doi:10.3389/fpsyg.2023.1278827)
Supplement: Supplementary file 1 [file Data_Sheet_1.zip]

Archive with 3 entries (2 files):
- data/amos.amw
- data/cov data.xls
- data/
