# Supplementary material for: The impact of self-directed learning experience and course experience on learning satisfaction of university students in blended learning environments: the mediating role of deep and surface learning approach
Source: Front Psychol. 2024 Jan 8;14:1278827. doi: 10.3389/fpsyg.2023.1278827 (PMC10801907; doi:10.3389/fpsyg.2023.1278827)
Supplement: Supplementary file 1 [file Data_Sheet_1.zip › data/cov data.xls]

## Sheet: Sheet1
ROWTYPE_	VARNAME_	Q89	Q86	Q94	strategy	Q79	Q78	Q77	interpersonalskills	activity	CGS	satisfaction	GS	GTS	Q71	awareness	evalution
COV	Q89	0.866
COV	Q86	0.478	0.92
COV	Q94	0.557	0.429	0.903
COV	strategy	-0.546	-0.442	-0.624	7.764
COV	Q79	-0.288	-0.191	-0.337	2.376	2.229
COV	Q78	-0.26	-0.152	-0.274	2.1	1.719	1.948
COV	Q77	-0.347	-0.158	-0.337	1.634	1.339	1.329	2.082
COV	interpersonalskills	-1.748	-1.349	-1.955	12.431	5.932	5.247	4.23	39.124
COV	activity	-0.667	-0.54	-0.84	7.569	3.153	2.812	1.837	17.831	16.454
COV	CGS	-0.715	-0.523	-0.614	3.042	2.188	2.116	2.343	7.369	3.369	7.764
COV	satisfaction	-3.562	-2.304	-3.529	18.188	9.744	8.778	8.528	44.144	23.106	15.03	194.22
COV	GS	-1.023	-0.858	-0.884	5.685	3.931	3.907	3.378	13.756	6.214	10.419	25	22.382
COV	GTS	-0.866	-0.779	-0.866	3.102	2.664	2.453	2.645	7.564	2.956	8.143	18.539	14.349	15.927
COV	Q71	-0.168	-0.152	-0.184	0.717	0.572	0.514	0.551	1.861	0.707	1.463	3.341	2.373	1.925	0.667
COV	awareness	-1.386	-1.191	-1.637	12.992	5.471	5.145	3.905	30.767	18.333	6.345	39.172	12.362	5.609	1.431	38.995
COV	evalution	-1.004	-0.912	-1.306	9.939	4.649	4.233	3.116	23.423	15.219	5.589	33.112	10.444	5.891	1.179	25.257	27.685
N		939	939	939	939	939	939	939	939	939	939	939	939	939	939	939	939
